# Supplementary material for: A coarse-grained bacterial cell model for resource-aware analysis and design of synthetic gene circuits
Source: Nat Commun. 2024 Mar 4;15:1981. doi: 10.1038/s41467-024-46410-9 (PMC10912777; doi:10.1038/s41467-024-46410-9)
Supplement: Supplementary file 4 — Source Data [file 41467_2024_46410_MOESM4_ESM.zip]

Archive with 4 entries (4 files):
- Source Data/Source Data.xlsx
- Source Data/Supplementary Figure 5e Source Data.mat
- Source Data/Supplementary Figure 5f Source Data.mat
- Source Data/Supplementary Figure 5g Source Data.mat
