# Supplementary material for: A coarse-grained bacterial cell model for resource-aware analysis and design of synthetic gene circuits
Source: Nat Commun. 2024 Mar 4;15:1981. doi: 10.1038/s41467-024-46410-9 (PMC10912777; doi:10.1038/s41467-024-46410-9)
Supplement: Supplementary file 4 — Source Data [file 41467_2024_46410_MOESM4_ESM.zip › Source Data/Source Data.xlsx]

## Sheet: Figure 3a
Figure 3a
	Experimental data
	Growth rate	0.4	0.33	0.57	0.5	0.39	0.71	0.57	0.38	1	0.87	0.67	0.43	1.31	0.9	0.46	1.58	1.18	0.89	0.31
	Rib. prot. mass frac.	0.0806766	0.132638	0.105	0.138107	0.169102	0.102099	0.142665	0.198273	0.130815	0.155	0.170469	0.214682	0.188701	0.216961	0.281684	0.212403	0.228	0.266187	0.314958
	Model predictions
	Growth rate	0.354578	0.297848	0.493418	0.414812	0.332518	0.677933	0.569696	0.455197	0.915787	0.767893	0.611048	0.268981	1.20957	1.0102	0.80013	1.55216	1.28979	1.01688	0.33178
	Rib. prot. mass frac.	0.0649928	0.126369	0.079459	0.13678	0.192848	0.0972129	0.150549	0.204182	0.118875	0.168254	0.218733	0.324154	0.144931	0.190167	0.236619	0.175358	0.215944	0.257427	0.330487

## Sheet: Figure 3b
Figure 3b
	Experimental data
	Growth rate	1.934	1.569	0.739	0.66	0.3	0.12	0.2	0.35	0.5	0.65	0.42	0.26	0.46	0.58	0.47	1.27	1.9	0.47	0.55	0.63	0.4	0.44	0.55	0	0.033	0.128	0.197	0.231	0.285	0.336	0.407	0.418	0.452	0.486	0.55	0.673	0.686	0.7	0.717	0.744	0.918	0.945	0.993	0.975	1.098	1.162	1.268	1.567
	Rib. prot. mass frac.	0.272	0.198	0.124	0.118	0.065	0.059	0.063	0.07	0.094	0.121	0.088	0.073	0.098	0.12	0.103	0.148	0.204	0.09	0.104	0.105	0.081	0.095	0.113	0.04	0.044	0.055	0.059	0.061	0.067	0.069	0.078	0.077	0.078	0.083	0.086	0.098	0.098	0.098	0.098	0.106	0.115	0.124	0.121	0.134	0.139	0.15	0.165	0.201
	Model predictions
	Growth rate	0.048116	0.0555105	0.0641487	0.0741993	0.0858485	0.0993066	0.114816	0.132656	0.153145	0.176642	0.203547	0.2343	0.269385	0.309325	0.35468	0.406042	0.464022	0.529237	0.602285	0.683716	0.773993	0.873444	0.982208	1.10018	1.22694	1.36175	1.50351	1.65077	1.80183	1.9548	2.10772	2.25865
	Rib. prot. mass frac.	0.0209743	0.0227483	0.0248314	0.026996	0.0292582	0.0316658	0.0342599	0.0370725	0.0401291	0.0434536	0.0470701	0.0510044	0.0552844	0.05994	0.065004	0.0705112	0.0764991	0.0830074	0.0900776	0.097752	0.106072	0.115077	0.1248	0.135261	0.146466	0.158397	0.171007	0.184217	0.197913	0.211951	0.226162	0.240366
[truncated: 223 more columns]

## Sheet: Figure 3c
Figure 3c
	Experimental data
	Growth rate	1.8	1.28	1.12	0.98	0.75	0.69	0.69	0.55	0.5	0.46	0.41	0.34	0.33	0.29	0.23	0.2	0.13	0.04	1.52	1.43	0.9	0.97	0.44	0.43	1.46	0.97	0.49	1.73	1.46	1.04	0.6	0.38	0.42	0.69	1.04	1.39	1.73	0.12	0.32	0.34	0.35	0.37	0.46	0.58	0.65	0.68	0.69	0.96
	Translation elongation rate	16.7	16.3	16.1	15.9	14.9	15	14.7	13.7	13.1	12.6	13	12.4	12	12.1	12.3	11.6	10.7	9.4	16.2	16.1	15.15	16.5	13.35	13.25	17	17	12	15.9262	14.8796	15.2006	11.6141	8.68902	9.6	12.8	14.4	16	16.8	12.2646	12.8716	13.5253	13.6654	14.4125	13.6187	15.4397	15.9533	15.6265	15.6265	16.1401
	Model predictions
	Growth rate	0.048116	0.0555105	0.0641487	0.0741993	0.0858485	0.0993066	0.114816	0.132656	0.153145	0.176642	0.203547	0.2343	0.269385	0.309325	0.35468	0.406042	0.464022	0.529237	0.602285	0.683716	0.773993	0.873444	0.982208	1.10018	1.22694	1.36175	1.50351	1.65077	1.80183	1.9548	2.10772	2.25865
	Translation elongation rate	4.7543	5.05707	5.35364	5.69579	6.08037	6.49869	6.9446	7.41483	7.90797	8.42337	8.9605	9.51862	10.0966	10.693	11.3057	11.9319	12.5684	13.2108	13.8541	14.4924	15.1191	15.7266	16.3072	16.853	17.357	17.813	18.2169	18.5669	18.8635	19.1095	19.3097	19.4696
[truncated: 18 more columns]

## Sheet: Figure 3d
Figure 3d
	Experimental data
	Growth rate	1.8	1.28	1.12	0.98	0.75	0.69	0.69	0.55	0.5	0.46	0.41	0.34	0.33	0.29	0.23	0.2	0.13	0.04	1.52	1.43	0.9	0.97	0.44	0.43	1.46	0.97	0.49	1.73	1.46	1.04	0.6	0.38	0.42	0.69	1.04	1.39	1.73	0.12	0.32	0.34	0.35	0.37	0.46	0.58	0.65	0.68	0.69	0.96
	Norm. ppGpp conc.	16.7	16.3	16.1	15.9	14.9	15	14.7	13.7	13.1	12.6	13	12.4	12	12.1	12.3	11.6	10.7	9.4	16.2	16.1	15.15	16.5	13.35	13.25	17	17	12	15.9262	14.8796	15.2006	11.6141	8.68902	9.6	12.8	14.4	16	16.8	12.2646	12.8716	13.5253	13.6654	14.4125	13.6187	15.4397	15.9533	15.6265	15.6265	16.1401
	Model predictions
	Growth rate	0.048116	0.0555105	0.0641487	0.0741993	0.0858485	0.0993066	0.114816	0.132656	0.153145	0.176642	0.203547	0.2343	0.269385	0.309325	0.35468	0.406042	0.464022	0.529237	0.602285	0.683716	0.773993	0.873444	0.982208	1.10018	1.22694	1.36175	1.50351	1.65077	1.80183	1.9548	2.10772	2.25865
	Norm. ppGpp conc.	4.7543	5.05707	5.35364	5.69579	6.08037	6.49869	6.9446	7.41483	7.90797	8.42337	8.9605	9.51862	10.0966	10.693	11.3057	11.9319	12.5684	13.2108	13.8541	14.4924	15.1191	15.7266	16.3072	16.853	17.357	17.813	18.2169	18.5669	18.8635	19.1095	19.3097	19.4696
[truncated: 18 more columns]

## Sheet: Figure 3e
Figure 3e
	Nutrient quality	1	0.818964	0.670702	0.54928	0.449841	0.368403	0.301709	0.247089	0.202357	0.165723	0.135721	0.11115	0.0910282	0.0745488	0.0610528	0.05
	Growth rate ratio to optimal	0.997159	0.994573	0.991623	0.988841	0.985802	0.982784	0.980658	0.980118	0.979704	0.981325	0.984552	0.987683	0.991116	0.994312	0.99696	0.998855

## Sheet: Figure 4b
Figure 4b
	System trajectories
	f1=4nM
	p_s1	33916.6	33916.6	33916.6	33916.6	33916.6	33916.6	33916.6	33916.6	33916.6	33916.6	33916.6	33916.6	33916.6	33916.6	33916.6	33916.6	33916.7	33917	33917.3	33917.8	33921.5	33927.8	33936.5	33947.6	33985.8	34038.7	34105.8	34187	34281.9	34563	34917.1	35340.6	35830	36382.1	36993.9	38054.8	39242.4	40547.6	41961.7	43476.8	45085.6	47029	49076.1	51218	53446.4	55753.8	58132.9	60577.3
	p_s2	33916.6	33916.6	33916.6	33916.6	33916.6	33916.6	33916.6	33916.6	33916.6	33916.6	33916.6	33916.6	33916.6	33916.6	33916.6	33916.6	33916.6	33916.6	33916.6	33916.6	33916.6	33916.6	33916.6	33916.5	33916.5	33916.3	33916.2	33916.1	33915.9	33915.3	33914.6	33913.7	33912.7	33911.5	33910.2	33908	33905.4	33902.4	33899.2	33895.7	33891.8	33887.1	33882	33876.5	33870.6	33864.4	33857.9	33851
	f1=20nM
	p_s1	33916.6	33916.6	33916.6	33916.6	33916.6	33916.6	33916.6	33916.6	33916.6	33916.6	33916.6	33916.6	33916.6	33916.6	33916.6	33916.6	33916.7	33917	33917.3	33917.8	33921.5	33927.8	33936.5	33947.6	33985.8	34038.7	34105.8	34187	34281.9	34563	34917.1	35340.6	35830	36382.1	36993.9	38054.8	39242.4	40547.6	41961.7	43476.8	45085.6	47029	49076.1	51218	53446.4	55753.8	58132.9	60577.3
	p_s2	33916.6	33916.6	33916.6	33916.6	33916.6	33916.6	33916.6	33916.6	33916.6	33916.6	33916.6	33916.6	33916.6	33916.6	33916.6	33916.6	33916.6	33916.6	33916.6	33916.6	33916.6	33916.6	33916.6	33916.5	33916.5	33916.3	33916.2	33916.1	33915.9	33915.3	33914.6	33913.7	33912.7	33911.5	33910.2	33908	33905.4	33902.4	33899.2	33895.7	33891.8	33887.1	33882	33876.5	33870.6	33864.4	33857.9	33851
	f1=800nM
	p_s1	33916.6	33916.6	33916.6	33916.6	33916.6	33916.6	33916.6	33916.6	33916.6	33916.6	33916.6	33916.6	33916.6	33916.6	33916.6	33916.6	33916.7	33917	33917.3	33917.8	33921.5	33927.8	33936.5	33947.6	33985.8	34038.7	34105.8	34187	34281.9	34563	34917.1	35340.6	35830	36382.1	36993.9	38054.8	39242.4	40547.6	41961.7	43476.8	45085.6	47029	49076.1	51218	53446.4	55753.8	58132.9	60577.3
	p_s2	33916.6	33916.6	33916.6	33916.6	33916.6	33916.6	33916.6	33916.6	33916.6	33916.6	33916.6	33916.6	33916.6	33916.6	33916.6	33916.6	33916.6	33916.6	33916.6	33916.6	33916.6	33916.6	33916.6	33916.5	33916.5	33916.3	33916.2	33916.1	33915.9	33915.3	33914.6	33913.7	33912.7	33911.5	33910.2	33908	33905.4	33902.4	33899.2	33895.7	33891.8	33887.1	33882	33876.5	33870.6	33864.4	33857.9	33851
	System equilibria
	p_s1	26945.3	27679.8	29085.7	31629.5	255148	410294	431904	444851	453336	459241	463532	466757	469248	471213	472793	474084	475152	476048	476806	477454	478012	478497	478920	479293	479622	479915	480177	480412	480623	480815	480988	481146	481290	481422	481544	481655	481758	481854	481942	482024	482100	482172	482238	482300	482359	482413	482465	482513
	p_s2	371971	371657	371056	369966	255148	34490.5	33334.4	32673.4	32251.7	31963.5	31756.5	31602.3	31484.1	31391.2	31316.9	31256.4	31206.4	31164.6	31129.3	31099.1	31073.2	31050.7	31031.1	31013.8	30998.6	30985	30972.9	30962.1	30952.3	30943.5	30935.5	30928.2	30921.6	30915.5	30909.9	30904.8	30900	30895.6	30891.6	30887.8	30884.3	30881	30877.9	30875.1	30872.4	30869.9	30867.5	30865.3
[truncated: 152 more columns]

## Sheet: Figure 4d
Figure 4d
	p_t7=0
	t	0	1.01723e-06	2.03445e-06	3.05168e-06	7.47522e-06	1.18988e-05	1.63223e-05	2.07458e-05	3.44466e-05	4.81474e-05	6.18481e-05	7.55489e-05	0.000105191	0.000134834	0.000164476	0.000194119	0.000223761	0.000267408	0.000311055	0.000354702	0.000398348	0.000441995	0.000519719	0.000597444	0.000675168	0.000752892	0.000830616	0.0010507	0.00127079	0.00149087	0.00171096	0.00193104	0.00258621	0.00324137	0.00389653	0.0045517	0.00520686	0.00688304	0.00855921	0.0102354	0.0119116	0.0135877	0.0152639	0.0182065	0.0211492	0.0240918	0.0270344	0.0299771
	p_t7	0	6.39862e-05	0.000127971	0.000191955	0.000470181	0.000748385	0.00102656	0.00130472	0.00216608	0.0030272	0.00388809	0.00474875	0.00661003	0.00847022	0.0103293	0.0121873	0.0140442	0.0167763	0.019506	0.0222334	0.0249584	0.027681	0.0325233	0.0373581	0.0421854	0.0470052	0.0518175	0.0654034	0.0789296	0.0923962	0.105804	0.119152	0.158542	0.197419	0.23579	0.273661	0.311041	0.404477	0.494843	0.582243	0.666777	0.748544	0.827635	0.960284	1.08542	1.20349	1.31488	1.41998
	p_t7=500nM
	t	0	3.27147e-08	6.54294e-08	9.81441e-08	2.29081e-07	3.60019e-07	4.90956e-07	6.21893e-07	8.7167e-07	1.12145e-06	1.37122e-06	1.621e-06	1.87077e-06	2.35438e-06	2.83798e-06	3.32158e-06	3.80518e-06	4.28878e-06	4.77239e-06	5.25599e-06	5.73959e-06	6.12185e-06	6.50411e-06	6.88637e-06	7.26863e-06	7.58557e-06	7.9025e-06	8.21944e-06	8.53637e-06	8.85331e-06	9.09807e-06	9.34284e-06	9.58036e-06	9.74366e-06	9.8763e-06	1.00089e-05	1.01416e-05	1.02486e-05	1.03556e-05	1.04627e-05	1.05697e-05	1.06767e-05	1.07999e-05	1.09232e-05	1.10464e-05	1.11697e-05	1.12929e-05	1.14162e-05
	p_t7	500	500	500	500	500	500	500	500	499.999	499.999	499.999	499.999	499.999	499.998	499.998	499.997	499.997	499.997	499.996	499.996	499.996	499.995	499.995	499.995	499.994	499.994	499.994	499.994	499.994	499.993	499.993	499.993	499.993	499.993	499.993	499.993	499.993	499.993	499.993	499.993	499.993	499.992	499.992	499.992	499.992	499.992	499.992	499.992
[truncated: 313 more columns]

## Sheet: Figure 4e
Figure 4e
	p_t7=0
	t	0	1.01723e-06	2.03445e-06	3.05168e-06	7.47522e-06	1.18988e-05	1.63223e-05	2.07458e-05	3.44466e-05	4.81474e-05	6.18481e-05	7.55489e-05	0.000105191	0.000134834	0.000164476	0.000194119	0.000223761	0.000267408	0.000311055	0.000354702	0.000398348	0.000441995	0.000519719	0.000597444	0.000675168	0.000752892	0.000830616	0.0010507	0.00127079	0.00149087	0.00171096	0.00193104	0.00258621	0.00324137	0.00389653	0.0045517	0.00520686	0.00688304	0.00855921	0.0102354	0.0119116	0.0135877	0.0152639	0.0182065	0.0211492	0.0240918	0.0270344	0.0299771
	lambda	1.55217	1.55217	1.55217	1.55217	1.55217	1.55217	1.55217	1.55217	1.55217	1.55216	1.55216	1.55215	1.55214	1.55212	1.55211	1.55209	1.55207	1.55204	1.55202	1.55199	1.55196	1.55193	1.55188	1.55183	1.55178	1.55172	1.55167	1.55153	1.55138	1.55124	1.55109	1.55095	1.55053	1.55011	1.5497	1.5493	1.5489	1.5479	1.54694	1.54601	1.54511	1.54424	1.5434	1.542	1.54069	1.53946	1.5383	1.53722
	p_t7=500nM
	t	0	3.27147e-08	6.54294e-08	9.81441e-08	2.29081e-07	3.60019e-07	4.90956e-07	6.21893e-07	8.7167e-07	1.12145e-06	1.37122e-06	1.621e-06	1.87077e-06	2.35438e-06	2.83798e-06	3.32158e-06	3.80518e-06	4.28878e-06	4.77239e-06	5.25599e-06	5.73959e-06	6.12185e-06	6.50411e-06	6.88637e-06	7.26863e-06	7.58557e-06	7.9025e-06	8.21944e-06	8.53637e-06	8.85331e-06	9.09807e-06	9.34284e-06	9.58036e-06	9.74366e-06	9.8763e-06	1.00089e-05	1.01416e-05	1.02486e-05	1.03556e-05	1.04627e-05	1.05697e-05	1.06767e-05	1.07999e-05	1.09232e-05	1.10464e-05	1.11697e-05	1.12929e-05	1.14162e-05
	lambda	1.5521	1.55166	1.55121	1.55075	1.54892	1.54704	1.54511	1.54313	1.53921	1.5351	1.53078	1.52624	1.52145	1.51141	1.50023	1.48771	1.47363	1.4577	1.43957	1.4188	1.39487	1.37327	1.34889	1.32126	1.28984	1.26048	1.22771	1.19113	1.15036	1.10505	1.0668	1.0257	0.98314	0.952456	0.926756	0.900438	0.873591	0.851614	0.829426	0.807097	0.784702	0.762323	0.736682	0.711309	0.686338	0.661902	0.638127	0.615131
[truncated: 313 more columns]

## Sheet: Figure 5a
Figure 5a
	Numerical simulation results
	Translational burden	0	214.225	229.92	246.765	264.845	284.249	305.074	327.425	351.414	377.161	404.794	434.451	466.281	500.443	537.108	576.46	618.694	664.023	712.673	764.887	820.927	881.072	945.624	1014.91	1089.26	1169.07	1254.72	1346.65	1445.31	1551.2	1664.85	1786.83	1917.74	2058.24	2209.04	2370.88	2544.59	2731.02	2931.11	3145.85	3376.34	3623.7	3889.2	4174.14	4479.96	4808.18	5160.46	5538.54
	Rib. prot. mass frac.	0	0.000593975	0.000637426	0.000684049	0.000734076	0.000787755	0.000845351	0.000907149	0.000973454	0.00104459	0.00112092	0.0012028	0.00129064	0.00138488	0.00148598	0.00159443	0.00171076	0.00183553	0.00196937	0.00211291	0.00226686	0.00243196	0.002609	0.00279884	0.0030024	0.00322065	0.00345462	0.00370543	0.00397428	0.00426243	0.00457124	0.00490215	0.0052567	0.00563654	0.00604341	0.00647919	0.00694585	0.00744549	0.00798037	0.00855286	0.00916548	0.0098209	0.010522	0.0112717	0.0120732	0.0129298	0.0138451	0.0148228
	Analytical predictions
	Translational burden	0	214.225	229.92	246.765	264.845	284.249	305.074	327.425	351.414	377.161	404.794	434.451	466.281	500.443	537.108	576.46	618.694	664.023	712.673	764.887	820.927	881.072	945.624	1014.91	1089.26	1169.07	1254.72	1346.65	1445.31	1551.2	1664.85	1786.83	1917.74	2058.24	2209.04	2370.88	2544.59	2731.02	2931.11	3145.85	3376.34	3623.7	3889.2	4174.14	4479.96	4808.18	5160.46	5538.54
	Rib. prot. mass frac.	0	0.000593975	0.000637426	0.000684049	0.000734076	0.000787755	0.000845351	0.000907149	0.000973454	0.00104459	0.00112092	0.0012028	0.00129064	0.00138488	0.00148598	0.00159443	0.00171076	0.00183553	0.00196937	0.00211291	0.00226686	0.00243196	0.002609	0.00279884	0.0030024	0.00322064	0.00345462	0.00370543	0.00397428	0.00426243	0.00457124	0.00490215	0.0052567	0.00563654	0.00604341	0.00647919	0.00694585	0.00744549	0.00798037	0.00855286	0.00916548	0.0098209	0.010522	0.0112717	0.0120732	0.0129298	0.0138451	0.0148228
[truncated: 53 more columns]

## Sheet: Figure 5b
Figure 5b
	Numerical simulation results
	Translational burden	0	214.225	229.92	246.765	264.845	284.249	305.074	327.425	351.414	377.161	404.794	434.451	466.281	500.443	537.108	576.46	618.694	664.023	712.673	764.887	820.927	881.072	945.624	1014.91	1089.26	1169.07	1254.72	1346.65	1445.31	1551.2	1664.85	1786.83	1917.74	2058.24	2209.04	2370.88	2544.59	2731.02	2931.11	3145.85	3376.34	3623.7	3889.2	4174.14	4479.96	4808.18	5160.46	5538.54
	Growth rate	1.55217	1.54992	1.54976	1.54958	1.54939	1.54919	1.54897	1.54874	1.54848	1.54822	1.54793	1.54762	1.54728	1.54693	1.54654	1.54613	1.54569	1.54522	1.54471	1.54417	1.54359	1.54296	1.54229	1.54157	1.5408	1.53998	1.53909	1.53814	1.53712	1.53603	1.53486	1.53361	1.53227	1.53083	1.52929	1.52764	1.52587	1.52398	1.52196	1.51979	1.51747	1.51499	1.51234	1.5095	1.50646	1.50322	1.49975	1.49605
	Analytical predictions
	Translational burden	0	214.225	229.92	246.765	264.845	284.249	305.074	327.425	351.414	377.161	404.794	434.451	466.281	500.443	537.108	576.46	618.694	664.023	712.673	764.887	820.927	881.072	945.624	1014.91	1089.26	1169.07	1254.72	1346.65	1445.31	1551.2	1664.85	1786.83	1917.74	2058.24	2209.04	2370.88	2544.59	2731.02	2931.11	3145.85	3376.34	3623.7	3889.2	4174.14	4479.96	4808.18	5160.46	5538.54
	Growth rate	1.55219	1.54994	1.54978	1.5496	1.54941	1.54921	1.54899	1.54876	1.54851	1.54824	1.54795	1.54764	1.5473	1.54695	1.54657	1.54615	1.54571	1.54524	1.54474	1.54419	1.54361	1.54298	1.54231	1.54159	1.54082	1.54	1.53911	1.53816	1.53714	1.53605	1.53488	1.53363	1.53229	1.53085	1.52931	1.52766	1.52589	1.524	1.52198	1.51981	1.51749	1.51501	1.51236	1.50952	1.50648	1.50324	1.49978	1.49607
[truncated: 53 more columns]

[truncated: 51 more sheets: Figure 5d, Figure 5c, Figure 7b, Figure 7c, Figure 7d, Figure 7e, Figure 7f, Figure 7g, Figure 7h, Figure 8b, Figure 8c, Figure 8d, Figure 8e, Figure 9b, Figure 9c, Figure 9d, Figure 9e, Supp. Figure 1, Supp. Figure 2a, Supp. Figure 2b …]
